# Supplementary material for: Treatment of Rhenium-Containing Effluents Using Environmentally Friendly Sorbent, Saccharomyces cerevisiae Biomass
Source: Materials (Basel). 2021 Aug 23;14(16):4763. doi: 10.3390/ma14164763 (PMC8400443; doi:10.3390/ma14164763)
Supplement: Supplementary file 1 [file materials-14-04763-s001.zip]

Archive with 1 entries (1 files):
- materials-1323029-supplementary.pdf
